# Supplementary material for: Trying to use temporal and kinematic parameters for the classification in wheelchair badminton
Source: PLoS One. 2025 Mar 28;20(3):e0315939. doi: 10.1371/journal.pone.0315939 (PMC11952265; doi:10.1371/journal.pone.0315939)
Supplement: S1 Table — (XLSX) [file pone.0315939.s001.xlsx]

## Sheet: Data_set
Temps PAr D (s)	Temps PAr ND (s)	Vitesse max PAr D (m/s)	Vitesse max PAr ND (m/s)	Phase accé PAr D (m/s-2)	Phase accé PAr ND (m/s-2)	Phase décé PAr D (s)	Phase décé PAr ND (s)	Accé PAr D (m/s-2)	Accé PAr ND (m/s-2)	Décé PAr D (m/s-2)	Décé PAr ND (m/s-2)	Vitesse pic PAr D (m/s)	Vitesse pic PAr ND (m/s)	Temps PAv D (s)	Temps PAv ND (s)	Vitesse max PAv D (m/s)	Vitesse max PAv ND (m/s)	Phase accé PAv D (m/s-2)	Phase accé PAv ND (m/s-2)	Phase décé PAv D (s)	Phase décé PAv ND (s)	Accé PAv D (m/s-2)	Accé PAv ND (m/s-2)	Décé PAv D (m/s-2)	Décé PAv ND (m/s-2)	Vitesse pic PAv D (m/s)	Vitesse pic PAv ND (m/s)	Temps transition PAv D (s)	Temps transition PAv ND (s)	Vitesse moy PAr D (s)	Vitesse moy PAr ND (s)	Vitesse moy PAv D (s)	Vitesse moy PAv ND (s)	Temps transition PAr D (s)	Temps transition PAr ND (s)
2.17188	2.17188	3.66968	3.72708	0.375	0.242188	0.351562	0.242188	5.52286	5.94641	9.85574	12.4899	2.30374	1.78031	2.10156	2.08594	4.00339	4.29531	0.578125	0.648438	0.328125	0.3125	5.31472	4.85983	11.5932	13.6081	3.21815	3.19838	0.210938	0.296875	2.46315	2.58751	2.66787	2.64401	0.210938	0.476562
2.23438	2.17188	4.08799	3.81938	0.25	0.382812	0.382812	0.195312	7.1102	6.19764	10.5124	15.2727	2.33688	3.18893	2.11719	1.78906	4.30956	4.55024	0.179688	0.382812	0.359375	0.28125	5.19118	5.90494	11.9561	15.998	1.31509	3.38659	0.398438	0.515625	2.76972	2.88383	2.95771	3.06012	0.335938	0.328125
2.46094	2.41406	3.97242	3.71976	0.429688	0.664062	0.53125	0.289062	5.18824	4.57484	7.10637	11.512	2.24366	3.18189	2.14062	2.03906	3.9967	4.42692	0.570312	0.546875	0.421875	0.328125	4.84007	5.27899	8.95487	13.2762	3.27533	3.15194	0.164062	0.242188	2.42726	2.60191	2.85142	2.70494	0.257812	0.414062
2.49219	2.35938	3.97724	3.89671	0.273438	0.414062	0.484375	0.65625	5.14317	5.15303	6.70954	5.69151	1.7625	3.033	2.14062	1.96875	4.35005	4.82766	0.609375	0.539062	0.328125	0.335938	5.12099	5.41796	12.3469	13.8234	3.547	3.35041	0.367188	0.492188	2.49294	2.79045	2.9154	3.27815	0.390625	0.46875
2.10156	2.28125	3.95011	3.68072	0.28125	0.234375	0.335938	0.273438	7.05188	3.84718	11.1286	12.5411	2.54186	1.123	2.10938	1.96094	4.07594	4.07573	0.4375	0.453125	0.5	0.328125	4.73045	5.33919	7.73657	11.7442	2.98701	3.25141	0.445312	0.390625	2.76993	2.97398	2.7991	2.91551	0.234375	0.617188
2.23438	2.16406	3.94421	3.85568	0.234375	0.328125	0.367188	0.335938	7.59761	6.3856	9.86209	10.4518	2.40431	3.10869	2.35938	1.88281	3.95215	4.2021	0.726562	0.398438	0.4375	0.289062	3.87263	5.81768	8.7285	13.7573	3.14565	3.36718	0.429688	0.632812	2.68274	2.80302	2.88759	2.93565	0.320312	0.429688
2.03125	2.14844	3.98517	3.67912	0.421875	0.414062	0.367188	0.265625	6.35417	5.40337	7.0695	13.5462	3.59129	2.99715	2.30469	2.17188	4.01014	3.84596	0.59375	0.460938	0.5	0.398438	3.39179	5.21595	7.90676	9.423	2.96888	3.07875	0.507812	0.53125	2.93306	2.82073	2.63286	2.70156	0.328125	0.609375
2.29688	2.32031	3.55716	3.64381	0.445312	0.453125	0.367188	0.421875	5.96315	5.0305	8.06191	7.52078	3.41149	2.97088	2.375	1.89844	3.97656	4.30445	0.226562	0.328125	0.515625	0.351562	4.53678	5.77306	7.70075	11.7004	1.29032	3.19971	0.421875	0.515625	2.63503	2.6526	2.80329	3.01855	0.382812	0.296875
2.16406	2.22656	3.80858	3.7891	0.515625	0.523438	0.414062	0.453125	5.29623	5.29646	8.52063	6.92187	3.49181	3.2986	2.17969	2.22656	3.44523	3.80028	0.5625	0.617188	0.625	0.289062	4.59149	4.55291	5.4139	10.8353	3.40547	3.36384	0.5	0.460938	2.66676	2.65017	2.55234	2.6171	0.546875	0.59375
2.47656	2.47656	3.79383	3.78342	0.265625	0.476562	0.523438	0.367188	6.53234	5.27576	6.80176	9.67536	2.2977	3.30481	2.08594	1.97656	4.08407	4.02981	0.382812	0.3125	0.460938	0.273438	4.91338	6.05001	8.57598	14.3573	3.19588	3.1788	0.515625	0.578125	2.68279	2.82091	3.00761	3.03685	0.34375	0.226562
2.4375	2.22656	3.46466	3.65406	0.328125	0.351562	0.484375	0.585938	5.99841	5.42256	7.01514	6.11324	2.38989	2.95111	2.21875	2.28125	4.2113	4.27364	0.53125	0.59375	0.40625	0.382812	4.47841	4.92545	10.2503	11.1209	3.03377	3.12047	0.429688	0.625	2.51835	2.6688	2.75145	2.63606	0.421875	0.632812
2.71875	3.10938	3.84655	3.66111	0.546875	1.04688	0.390625	0.335938	4.44873	1.79189	8.66266	10.7977	3.27779	2.47902	2.85156	2.07031	3.76976	3.96411	0.484375	0.320312	0.296875	0.515625	4.15248	5.83177	6.26531	7.32305	3.019	3.08981	0.351562	0.53125	2.36781	2.15468	2.60514	2.90165
2.40625	2.32031	3.41016	3.43671	0.492188	0.507812	0.585938	0.507812	5.36846	5.58865	5.11673	5.96349	2.76726	2.93912	2.40625	2.42969	3.79975	3.83106	0.695312	0.757812	0.328125	0.296875	3.45698	3.46437	8.91868	9.86031	2.58115	2.69382	0.648438	0.695312	2.24601	2.40702	2.39962	2.33617	0.59375	0.625
2.32812	2.38281	3.37343	3.31246	0.367188	0.382812	0.382812	0.539062	6.6512	6.69356	7.41621	5.16649	2.62308	2.66427	1.95312	1.75781	3.49857	3.90934	0.304688	0.34375	0.453125	0.242188	5.35584	4.53741	6.33508	11.5156	2.79531	2.67252	0.5625	0.773438	2.37222	2.3022	2.02163	2.23405	0.546875	0.71875
2.3125	2.27344	3.12159	3.45567	0.476562	0.453125	0.375	0.4375	5.42124	5.70979	7.06229	5.688	2.65557	2.63734	2.01562	1.8125	3.84759	3.67628	0.640625	0.25	0.359375	0.320312	3.10566	5.41924	7.38353	8.92709	3.14178	2.55103	0.578125	0.601562	2.24341	2.2972	2.24509	2.66091	0.382812	0.710938
2.45312	2.35156	3.07553	3.31458	0.4375	0.445312	0.296875	0.34375	5.75047	5.64775	9.26443	6.19918	2.65528	2.61343	2.42969	1.78906	3.61642	3.69195	0.671875	0.328125	0.632812	0.265625	3.55171	4.95413	4.86435	9.78684	2.87284	2.44119	0.34375	0.710938	2.33177	2.34122	2.24749	2.61231	0.515625	0.804688
2.45312	2.49219	3.26136	3.28491	0.414062	0.421875	0.3125	0.453125	6.13168	6.08061	9.43771	6.27083	2.62877	2.59388	2.63281	2.07031	3.58838	3.6618	0.578125	0.304688	0.65625	0.335938	3.20451	5.42604	4.66254	8.39387	2.76649	2.49218	0.265625	0.585938	2.40245	2.2632	2.18269	2.61741	0.3125	0.765625
2.57031	2.64062	3.13652	3.10089	0.421875	0.414062	0.304688	0.28125	5.74702	5.90877	9.15635	6.40061	2.48507	2.49331	2.78125	1.96875	3.54987	3.58375	0.25	0.273438	0.65625	0.304688	3.14383	5.37453	4.96127	9.53193	1.08052	2.45143	0.226562	0.585938	2.28762	2.20119	2.22182	2.6308	0.65625	0.671875
2.57812	2.625	3.06332	3.13067	0.46875	0.429688	0.304688	0.460938	5.342	5.411	8.13696	5.32261	2.56169	2.44883	2.57812	2.13281	3.49185	3.60887	0.40625	0.335938	0.632812	0.296875	4.16259	5.05401	4.57536	8.55374	2.6584	2.45247	0.242188	0.617188	2.28254	2.25774	2.08459	2.58547	0.398438	0.679688
2.34375	2.55469	3.14709	3.14173	0.460938	0.539062	0.203125	0.367188	5.58693	4.77744	12.0097	7.11987	2.59969	2.61013	2.74219	2.07812	3.5621	3.62836	0.65625	0.320312	0.648438	0.367188	3.76508	4.51878	4.86018	7.69693	2.75802	2.36282	0.25	0.507812	2.32898	2.25506	2.23507	2.55681	0.820312	0.640625
2.58594	2.59375	3.0266	3.00668	0.4375	0.4375	0.382812	0.445312	5.50324	5.73821	7.54113	6.33757	2.53341	2.57794	2.53906	2.23438	3.45525	3.59611	0.367188	0.398438	0.625	0.328125	4.92465	4.89189	4.82064	8.15901	2.58839	2.47607	0.257812	0.59375	2.27588	2.28041	2.33123	2.50806	0.460938	0.710938
2.46094	2.45312	3.20341	3.12228	0.421875	0.476562	0.328125	0.421875	5.64231	5.38629	7.8954	5.66555	2.5073	2.64637	2.73438	2.14062	3.46465	3.69994	0.648438	0.359375	0.664062	0.375	2.96719	4.80042	4.60883	7.65256	2.65752	2.56795	0.234375	0.546875	2.35087	2.3514	2.22718	2.60271	0.773438	0.8125
1.78125	1.97656	5.4288	5.15825	0.585938	0.65625	0.421875	0.578125	7.07572	6.28795	11.5539	8.67843	4.28309	4.17701	1.96094	1.96875	5.43148	5.27437	0.6875	0.601562	0.28125	0.335938	5.40346	6.10078	18.0461	14.6664	3.82532	3.71089	0.414062	0.320312	3.23992	2.98696	3.04845	3.01324	0.320312	0.5
1.76562	1.92188	5.0284	4.90717	0.59375	0.742188	0.460938	0.507812	6.97687	5.3385	10.1162	9.20857	4.45389	4.09583	1.91406	1.57812	5.3965	5.20687	0.257812	0.40625	0.34375	0.390625	6.35285	7.35562	14.4733	11.9961	1.68291	4.12977	0.390625	0.265625	3.257	2.903	3.18119	3.48761	0.296875	0.40625
1.82812	1.73438	5.40008	5.17249	0.632812	0.539062	0.46875	0.515625	6.95379	7.49633	10.9579	9.86358	4.44764	4.44026	1.875	1.75781	5.7741	5.22094	0.195312	0.53125	0.40625	0.34375	8.84781	6.78676	13.36	14.1664	1.80326	3.84095	0.367188	0.445312	3.12508	3.27404	3.16766	3.18819	0.28125	0.328125
1.71094	1.77344	5.10074	5.22213	0.5625	0.601562	0.375	0.351562	7.84009	6.77832	13.3932	13.6159	4.67308	4.35517	1.90625	1.96094	5.50619	5.34077	0.21875	0.21875	0.328125	0.421875	8.44595	6.39836	14.5806	12.1783	1.87559	1.56346	0.492188	0.359375	3.37327	3.35198	3.32081	3.11512	0.429688	0.367188
1.90625	1.89062	5.18045	5.2298	0.78125	0.625	0.273438	0.625	5.29082	6.44859	14.7539	8.20363	4.56749	4.30209	1.82031	1.89062	5.37922	5.44838	0.601562	0.546875	0.351562	0.390625	6.43876	6.31641	13.2758	12.79	3.91377	3.49436	0.265625	0.429688	3.02261	3.19549	3.27932	3.13001	0.53125	0.492188
1.97656	2.00781	4.73443	5.12181	0.59375	0.648438	0.59375	0.65625	6.61528	6.26196	7.6798	7.72708	4.12533	4.12477	2.03906	1.9375	5.3812	5.22789	0.335938	0.210938	0.320312	0.375	5.83227	11.4554	14.951	13.206	2.16979	3.2	0.429688	0.328125	3.0507	2.96968	3.99193	3.28897	0.679688	0.328125
1.73438	1.6875	5.02722	5.21297	0.53125	0.585938	0.375	0.351562	7.46134	6.73575	11.7084	14.2172	4.26884	4.24197	1.51562	1.94531	5.32405	5.39995	0.273438	0.1875	0.3125	0.445312	9.1932	9.85542	15.1372	11.7703	3.90145	1.96757	0.507812	0.445312	3.13663	3.32491	3.65671	3.12268	0.585938	0.664062
1.64844	1.77344	5.03591	5.2116	0.601562	0.703125	0.421875	0.382812	6.70729	6.17019	11.1587	13.1767	4.35128	4.37461	1.8125	1.8125	5.16661	5.19128	0.359375	0.359375	0.359375	0.382812	7.70689	8.14857	13.125	13.0048	3.20136	3.48099	0.460938	0.320312	3.20117	3.05806	3.39184	3.29873	0.78125	0.414062
1.79688	1.82031	4.7873	5.21823	0.601562	0.6875	0.484375	0.445312	6.71153	6.11517	9.5808	11.3498	4.38153	4.33724	1.32031	1.66406	5.68761	5.50305	0.3125	0.617188	0.328125	0.351562	7.09223	6.38697	16.4618	15.2876	4.26387	4.1459	0.515625	0.460938	3.18241	3.18611	3.81378	3.47332	0.367188	0.375
1.91406	1.99219	4.66398	4.96268	0.59375	0.609375	0.34375	0.679688	6.6478	5.96057	11.7543	6.6641	4.14972	3.94306	1.78906	1.875	5.25949	5.3291	0.710938	0.703125	0.453125	0.453125	6.16385	5.99587	10.8308	11.4586	4.39767	4.32603	0.453125	0.414062	3.14622	3.13441	3.2352	3.05834	0.671875	0.304688
1.92969	1.99219	5.07232	5.11601	0.601562	0.742188	0.351562	0.453125	6.4828	5.44597	12.5922	10.7068	4.2093	4.06575	1.60156	1.96094	5.43735	5.08447	0.242188	0.578125	0.34375	0.414062	9.20999	6.32496	14.3867	11.9292	3.51533	3.87226	0.515625	0.304688	3.29252	3.07325	3.69148	3.42625	0.671875	0.585938
1.82031	1.90625	4.99899	4.86231	0.625	0.671875	0.390625	0.453125	6.54985	5.98849	11.9691	9.80968	4.21956	4.17551	1.66406	1.85156	5.15709	5.22678	0.382812	0.554688	0.34375	0.375	6.71533	5.60575	12.7478	12.4386	4.14325	3.95638	0.546875	0.492188	3.27764	3.19783	3.7621	3.42972	0.710938	0.726562
2	2.05469	4.70201	4.65173	0.71875	0.726562	0.398438	0.53125	5.92798	5.00878	11.2067	8.28894	4.29087	3.7329	1.67969	1.69531	5.39532	5.23874	0.507812	0.265625	0.320312	0.453125	5.54989	8.4977	15.0772	11.0929	3.89807	3.62464	0.390625	0.34375	3.05439	2.92653	3.60198	3.27388	0.554688	0.460938
2.05469	1.96094	3.56312	4.00173	0.515625	0.570312	0.554688	0.59375	6.81754	6.59786	5.49787	4.47382	3.56028	4.00173	2.35156	2.0625	3.87578	4.0137	0.703125	0.445312	0.3125	0.257812	3.93606	6.07984	11.6227	14.5251	2.79619	2.83383	0.335938	0.460938	2.36838	2.50517	2.42725	2.79661	0.421875	0.132812
2.17188	2.09375	3.52788	3.64472	0.445312	0.226562	0.65625	0.617188	7.00888	11.7894	4.53338	4.57385	3.38049	3.01165	1.57031	1.82812	3.89426	4.06876	0.484375	0.21875	0.367188	0.210938	5.31613	4.74549	9.23489	18.344	3.88628	1.05681	0.4375	0.546875	2.40518	2.49414	2.77798	3.22649	0.320312	0.367188
2.14844	2.26562	3.28331	3.56571	0.359375	0.25	0.4375	0.46875	7.8747	11.9283	5.64128	5.82304	3.12049	3.1694	1.5625	1.47656	3.83203	3.83667	0.460938	0.382812	0.28125	0.210938	6.09745	8.18266	11.5537	13.4042	3.83203	3.83667	0.476562	0.53125	2.48285	2.51377	2.96423	3.02958	0.148438	0.367188
2.26562	2.34375	3.36701	3.85898	0.570312	0.257812	0.390625	0.617188	5.73408	11.0929	6.50802	5.18934	3.36253	3.33111	2.05469	1.70312	3.93814	4.03842	0.234375	0.445312	0.273438	0.234375	3.71412	7.30007	11.7773	12.3867	1.02499	4.03842	0.421875	0.539062	2.44044	2.58454	3.07496	2.96587	0.5625	0.289062
1.83594	2.125	3.2913	3.87452	0.320312	0.40625	0.328125	0.382812	7.34421	7.73623	7.58866	8.08672	3.2268	3.29812	1.89844	1.78906	3.66153	3.97811	0.375	0.421875	0.375	0.289062	6.32116	8.02183	8.15548	10.5165	3.66153	3.97377	0.46875	0.421875	2.6491	2.58956	2.84081	3.05441	0.164062	0.398438
2.47656	2.39062	3.29586	3.84778	0.3125	0.179688	0.539062	0.523438	6.30275	14.079	4.73148	6.00044	2.40406	2.93312	1.86719	1.53906	3.5139	3.75615	0.171875	0.390625	0.296875	0.234375	4.27123	7.59027	10.7716	14.3632	0.782788	3.69669	0.40625	0.40625	2.20417	2.55346	2.82029	3.04394	0.09375	0.234375
2.15625	2.0625	3.71242	3.95299	0.554688	0.375	0.664062	0.554688	5.93648	7.62199	5.44557	6.3061	3.31277	2.99678	1.85938	1.82812	4.08714	3.99681	0.25	0.6875	0.242188	0.171875	4.56986	5.46635	13.806	20.4414	1.21332	3.92006	0.398438	0.507812	2.45628	2.61005	3.24081	2.87011	0.171875	0.414062
1.9375	1.98438	3.98298	4.04708	0.546875	0.507812	0.539062	0.484375	6.08657	6.2885	6.81113	7.28451	3.37572	3.26141	1.82812	1.55469	3.93663	4.00306	0.1875	0.40625	0.25	0.25	7.24726	7.75164	13.7957	13.4754	1.6274	3.93308	0.382812	0.445312	2.59519	2.62146	3.20282	3.15857	0.3125	0.203125
1.82031	1.98438	3.64008	3.65955	0.539062	0.320312	0.390625	0.546875	6.13811	8.50689	6.49321	5.39647	3.6386	3.10295	1.85938	1.86719	3.9482	3.91467	0.765625	0.757812	0.273438	0.226562	4.97848	4.99663	12.1422	15.9999	3.9482	3.78904	0.5625	0.625	2.65267	2.5831	2.82796	2.69681	0.1875	0.382812
1.72656	1.95312	3.72631	3.73352	0.492188	0.289062	0.367188	0.492188	6.80452	8.13291	6.84655	6.08037	3.7189	3.03232	1.99219	1.54688	3.91799	3.84081	0.34375	0.40625	0.3125	0.257812	2.30276	7.42079	9.86647	12.4077	1.06594	3.81521	0.546875	0.648438	2.49554	2.63406	2.88547	3.0973	0.375	0.273438
1.78125	2.1875	3.60884	3.7036	0.4375	0.476562	0.210938	0.5	6.32837	6.60289	8.29996	6.01978	3.60884	3.27864	1.82031	1.63281	3.7117	3.95173	0.679688	0.476562	0.265625	0.25	5.41707	6.87265	11.6556	12.8626	3.69961	3.90616	0.671875	0.515625	2.82919	2.55672	2.72519	2.98232	0.5625	0.335938
2.03906	2.125	3.33965	3.61715	0.539062	0.320312	0.476562	0.617188	6.14721	8.54606	5.26505	4.71766	3.32253	2.75151	1.71875	1.6875	3.59107	3.85383	0.4375	0.4375	0.273438	0.242188	6.22671	7.53112	11.7625	13.2067	3.57612	3.8352	0.476562	0.515625	2.27637	2.34072	2.87883	3.00208	0.140625	0.34375
2.03906	2.11719	3.3878	3.53113	0.601562	0.445312	0.5	0.367188	5.38991	6.88259	6.0802	9.02128	3.28115	3.0969	1.75	1.45312	3.69702	3.84663	0.195312	0.398438	0.25	0.21875	4.55984	7.39456	13.6664	14.6776	1.00117	3.84289	0.5	0.53125	2.57157	2.65714	3.06202	3.06283	0.289062	0.335938
2.15625	1.95312	5.48913	5.37009	0.335938	0.289062	0.671875	0.460938	4.52363	8.57929	7.13414	10.3911	2.1404	2.87905	1.60156	1.61719	6.02578	6.16962	0.546875	0.367188	0.320312	0.484375	8.90081	10.1054	16.0536	12.3642	5.02145	3.74219	0.101562	0.132812	2.79483	2.9041	3.68138	3.7735	0.046875	0.375
2.03906	1.77344	5.30831	4.8028	0.304688	0.25	0.546875	0.234375	6.36501	4.92965	8.02863	14.7236	2.54068	2.20473	1.57812	1.39844	5.3594	6.06135	0.3125	0.375	0.289062	0.335938	12.193	8.37637	16.0652	16.7562	3.9229	3.90738	0.117188	0.179688	2.91707	2.91243	3.66085	3.68651	0.132812	0.5
1.92188	1.74219	4.95343	4.88545	0.234375	0.265625	0.578125	0.359375	10.3983	7.95013	6.67556	11.9012	2.55185	2.41914	1.57031	1.42188	5.54323	5.34258	0.492188	0.195312	0.507812	0.257812	8.47186	15.3924	9.6168	13.0147	4.35375	3.67647	0.0859375	0.101562	2.75774	2.80031	3.24523	3.75398	0.125	0.3125
1.84375	1.53906	5.05375	4.89065	0.273438	0.226562	0.203125	0.398438	6.44811	9.89897	11.7465	9.89586	2.56152	2.30901	1.25781	1.42969	5.32717	5.37448	0.414062	0.257812	0.242188	0.5	9.55702	12.2859	14.0538	7.87285	4.53553	3.46091	0.210938	0.0859375	2.74509	2.67714	3.64186	3.57431	0.132812	0.414062
1.82031	1.53906	5.13898	5.08253	0.34375	0.234375	0.265625	0.429688	6.44565	10.6696	11.3875	11.4594	2.7163	2.83549	1.28906	1.40625	5.17207	5.0335	0.492188	0.359375	0.289062	0.210938	8.18937	10.0348	13.3362	14.2353	5.17207	3.7919	0.132812	0.078125	2.83218	3.07006	3.71339	3.32763	0.101562	0.4375
1.98438	1.69531	5.06874	5.05775	0.25	0.3125	0.226562	0.265625	4.40697	5.5732	9.26303	12.2385	2.24942	2.15021	1.42969	1.32812	5.49203	5.29181	0.484375	0.40625	0.375	0.34375	7.41224	10.1362	10.7345	13.2433	3.9286	4.66155	0.09375	0.0859375	2.76485	2.91754	3.63473	3.57324	0.03125	0.257812
1.71094	1.6875	5.43943	5.10472	0.210938	0.25	0.289062	0.289062	12.9034	8.24424	13.4433	13.2913	2.88277	2.30243	1.49219	1.55469	5.51898	5.43042	0.148438	0.179688	0.398438	0.4375	9.22751	6.3526	12.7064	10.3666	1.57963	1.31644	0.117188	0.109375	3.04929	2.87618	3.71915	3.74097	0.476562	0.390625
1.67188	1.6875	5.18231	5.04843	0.382812	0.351562	0.335938	0.304688	6.3809	7.90377	9.08507	10.0651	2.94781	3.09359	1.3125	1.47656	5.69022	5.59701	0.390625	0.5	0.414062	0.226562	9.53678	8.79802	12.3733	16.4727	4.78701	4.8348	0.132812	0.0703125	2.98868	2.98308	3.75339	3.58007	0.609375	0.476562
1.95312	2.03906	4.89793	4.97905	0.273438	0.375	0.5	0.40625	5.90023	-0.422541	8.28376	9.95986	2.07827	2.2977	1.1875	1.17969	5.20366	5.45607	0.351562	0.460938	0.210938	0.257812	9.17816	8.4159	17.4455	10.3589	5.20366	4.40331	0.125	0.0703125	2.56698	2.35673	3.92807	3.69735	0.03125	0.140625
1.91406	1.77344	4.90174	4.93101	0.265625	0.234375	0.226562	0.398438	7.87475	8.87197	10.5164	9.15929	2.43913	2.29723	1.5	1.45312	5.13899	5.32514	0.515625	0.210938	0.367188	0.390625	7.73645	13.3795	12.956	12.3755	4.22781	2.92414	0.132812	0.109375	2.74297	2.79722	3.1572	3.30335	0.273438	0.28125
1.92969	1.74219	4.70551	4.97835	0.28125	0.320312	0.414062	0.40625	8.6595	8.13316	10.6988	9.04446	2.63119	2.8365	1.21875	1.4375	5.10074	4.82393	0.351562	0.398438	0.375	0.367188	8.14657	8.89965	11.1243	11.1329	5.05345	3.79486	0.140625	0.0703125	2.86024	2.89888	3.81027	3.16735	0.109375	0.382812
1.76562	1.63281	5.39358	5.12091	0.296875	0.289062	0.34375	0.625	8.31507	9.52256	10.7709	6.78693	2.81032	2.75454	1.44531	1.46875	5.31111	4.86613	0.546875	0.351562	0.171875	0.460938	6.29847	10.6908	18.1088	9.72491	4.65159	3.81721	0.171875	0.101562	3.07209	2.84351	3.70763	3.35385	0.179688	0.335938
1.90625	1.75781	5.04398	4.99849	0.328125	0.34375	0.4375	0.289062	9.51675	7.65054	9.55457	12.7978	3.27722	3.02871	1.53125	1.44531	5.00342	4.95384	0.664062	0.234375	0.1875	0.242188	6.29431	9.42473	15.1454	13.4558	4.72912	2.3504	0.15625	0.148438	3.13417	2.96965	3.63112	3.27218	0.164062	0.507812
1.85156	1.84375	4.79079	5.21772	0.523438	0.289062	0.226562	0.398438	1.63791	7.72212	15.9881	9.29554	2.3681	2.39828	1.61719	1.46094	5.43202	5.46362	0.585938	0.140625	0.429688	0.242188	7.4219	17.4174	11.0259	16.6986	4.85828	3.31886	0.109375	0.109375	3.13465	2.77749	3.86676	3.82301	0.210938	0.34375
1.85938	1.57031	5.3954	5.0709	0.414062	0.414062	0.492188	0.296875	7.29424	5.69461	10.5838	16.3881	3.28602	3.07697	1.53906	1.35938	5.14102	5.128	0.367188	0.234375	0.226562	0.242188	8.02937	11.1167	16.5272	17.3147	3.88966	3.40839	0.171875	0.179688	3.10475	2.75071	3.55145	3.67476	0.078125	0.601562
1.85156	1.53125	5.14345	5.00725	0.273438	0.273438	0.445312	0.328125	8.47201	7.87474	11.2314	13.0131	2.41952	2.68763	1.63281	1.45312	4.98735	4.88975	0.359375	0.289062	0.429688	0.429688	7.01484	9.69984	10.1257	7.96765	3.27989	3.32746	0.0859375	0.109375	2.90926	2.52817	3.5242	3.41634	0.101562	0.554688
1.95312	1.91406	4.64147	4.37469	0.382812	0.515625	0.328125	0.3125	5.29858	6.02115	10.4775	10.7137	2.21973	3.58352	2.3125	2.28906	5.0175	4.87997	0.710938	0.671875	0.664062	0.578125	5.20193	4.94759	6.12026	7.07757	3.77138	3.42308	0.109375	0.28125	2.87199	2.93666	3.06826	2.90638	0.078125	0.21875
1.88281	1.82812	4.78158	4.44399	0.429688	0.601562	0.195312	0.242188	5.36981	6.55824	21.4235	15.3115	2.5381	3.99711	2.04688	1.73438	5.20977	5.46187	0.15625	0.375	0.46875	0.179688	9.4062	7.87132	9.33578	13.8601	1.6986	2.95913	0.140625	0.28125	2.88849	2.94319	3.36495	3.13801	0.21875	0.492188
1.94531	1.90625	4.67669	4.52452	0.414062	0.640625	0.289062	0.25	5.40901	5.53134	13.5406	16.7907	2.4554	3.69159	1.96094	1.67969	5.18912	5.58615	0.585938	0.265625	0.46875	0.460938	5.88894	7.6639	9.78393	9.81082	3.60337	3.22322	0.164062	0.203125	2.89095	3.06198	3.55073	3.5327	0.273438	0.296875
1.78906	1.70312	4.512	4.97297	0.304688	0.53125	0.3125	0.351562	7.19813	6.60373	12.2224	11.772	2.62312	3.85202	1.96875	2.00781	5.19439	5.5595	0.4375	0.390625	0.570312	0.414062	7.71365	7.27223	8.65944	6.50439	3.46697	3.20191	0.1875	0.132812	2.92198	3.29964	3.27709	2.96377	0.242188	0.320312
2.10938	1.91406	4.18974	4.65191	0.390625	0.445312	0.25	0.25	5.79712	6.92768	14.881	14.3237	2.41375	3.60372	1.88281	1.80469	5.1274	5.03928	0.46875	0.476562	0.484375	0.429688	7.59767	7.29138	8.11329	8.31521	3.80145	3.80192	0.25	0.5	2.99918	3.34916	3.15352	3.25067	0.335938	0.273438
1.97656	2.11719	4.04494	4.44295	0.328125	0.234375	0.210938	0.429688	7.4597	9.26125	10.9591	8.47798	2.69507	2.31588	1.88281	2.05469	4.92763	5.08909	0.421875	0.492188	0.234375	0.460938	6.57609	6.54897	9.63906	8.26238	3.58299	3.37687	0.320312	0.210938	3.17978	3.13989	3.34361	3.36787	0.53125	0.0703125
2.07031	2.03125	4.61084	4.50014	0.429688	0.5625	0.3125	0.304688	5.44312	5.72707	13.6957	11.2485	2.57225	3.49384	1.76562	2.01562	5.1451	4.90871	0.414062	0.15625	0.421875	0.257812	7.13772	7.38235	8.60855	13.7897	3.96414	1.35639	0.1875	0.320312	3.01359	2.989	3.50886	3.52402	0.359375	0.335938
2.28125	2.17969	4.25344	4.3201	0.328125	0.445312	0.257812	0.320312	6.16422	6.61682	14.4173	10.5915	2.1924	3.18821	1.88281	1.92969	5.13408	4.72034	0.460938	0.460938	0.21875	0.492188	5.97236	7.44029	9.70599	7.83124	3.89456	3.62489	0.25	0.289062	2.95082	2.95888	3.38925	3.2092	0.210938	0.296875
2.05469	2.10938	4.28164	4.31211	0.492188	0.664062	0.3125	0.546875	4.98941	5.71851	12.0648	7.46915	2.57856	3.8081	2.02344	2.3125	5.42824	5.2112	0.5625	0.476562	0.476562	0.65625	6.07818	6.77912	9.44663	6.25165	3.45183	3.29765	0.515625	0.195312	2.86536	2.89706	3.2619	2.96134	0.390625	0.335938
2.27344	2.22656	4.00162	3.81595	0.3125	0.40625	0.359375	0.3125	7.03096	6.87781	10.9727	11.6122	2.3767	2.93113	1.84375	1.86719	5.01784	4.66793	0.539062	0.445312	0.421875	0.460938	6.01512	6.85067	7.50156	8.12596	3.93763	3.54669	0.265625	0.234375	2.79494	2.78908	3.23435	3.09149	0.296875	0.226562
2.03125	2.15625	4.13633	4.208	0.328125	0.523438	0.265625	0.546875	6.52571	5.77042	14.0055	7.58432	2.4583	3.05267	1.86719	1.92969	4.66962	4.78256	0.46875	0.546875	0.179688	0.257812	6.4775	6.324	9.336	12.5392	3.76383	3.47854	0.4375	0.414062	2.97286	2.79387	3.33082	3.10827	0.304688	0.28125
2.0625	2.10156	3.71306	3.87216	0.273438	0.5	0.289062	0.203125	6.91809	5.85201	11.5681	13.1012	2.29465	3.06813	2.07031	1.95312	4.88318	4.74718	0.585938	0.460938	0.554688	0.492188	6.19245	6.0512	6.9256	6.86255	3.84884	3.28588	0.21875	0.28125	2.76867	2.78582	3.01384	3.10605	0.25	0.335938
2.73438	2.41406	4.05818	3.94886	0.492188	0.648438	0.734375	0.34375	4.32772	4.22345	5.12203	10.6221	2.34261	3.02391	1.96094	1.8125	4.78195	4.88317	0.445312	0.453125	0.414062	0.296875	6.76168	6.27025	10.3434	13.2233	3.20495	3.48694	0.203125	0.226562	2.24946	2.69645	3.04853	3.2414
2.63281	2.70312	3.68791	3.76224	0.414062	0.570312	0.445312	0.414062	4.51771	4.0773	8.03617	8.02769	2.47229	2.35338	3.26562	3.27344	4.22788	3.65409	0.828125	1.07812	0.648438	0.53125	2.9691	2.63418	5.64445	5.30839	2.4648	2.85156	0.476562	0.273438	2.74402	2.64181	2.54489	2.48173	0.296875	0.0703125
2.875	2.625	3.81648	3.43366	0.671875	0.46875	0.546875	0.40625	3.40616	4.4622	6.8039	7.04727	2.49094	2.12993	2.5625	2.98438	3.86714	4.06788	0.421875	0.265625	0.695312	0.546875	4.70688	3.22577	4.85816	6.82887	2.83258	0.898317	0.203125	0.1875	2.49229	2.48198	2.84305	2.68562	0.101562	0.328125
3	2.71875	3.59371	3.39969	0.648438	0.5	0.570312	0.320312	3.77581	4.0591	5.71318	7.7535	2.49221	2.10351	2.57812	2.54688	3.81487	3.60732	0.515625	0.515625	0.554688	0.476562	4.99866	4.66436	5.52249	5.92375	2.91833	2.5387	0.1875	0.242188	2.484	2.50117	2.7518	2.62981	0.046875	0.210938
3.01562	2.71094	3.38027	3.30481	0.5625	0.328125	0.367188	0.484375	4.49243	5.39878	4.87832	6.14105	2.65947	2.13726	2.73438	2.92188	4.08591	4.03545	0.492188	0.640625	0.460938	0.734375	4.90487	3.58495	6.60677	5.24612	2.64503	2.38779	0.21875	0.21875	2.42199	2.50826	2.82882	2.43635	0.171875	0.273438
2.96875	2.65625	3.83171	3.6694	0.515625	0.382812	0.507812	0.242188	4.87186	5.81806	7.12337	11.6326	2.52308	2.45357	2.79688	2.92188	4.04792	3.99763	0.375	0.554688	0.679688	0.640625	4.18899	3.75097	5.53713	5.88529	2.24396	2.25459	0.15625	0.195312	2.65356	2.79371	2.74328	2.54632	0.140625	0.4375
3.07031	2.83594	3.79064	3.43371	0.539062	0.453125	0.5	0.28125	4.14163	4.90618	6.49463	7.74002	2.30969	2.39996	2.96875	2.9375	3.96607	4.17522	0.578125	0.507812	0.71875	0.742188	4.12265	3.5084	4.96296	5.34924	2.40316	1.98816	0.140625	0.164062	2.55	2.60513	2.58886	2.61675	0.289062	0.289062
3.36719	3.14062	3.60545	3.47698	0.429688	0.640625	0.570312	0.539062	4.44761	3.99053	5.27473	6.22107	2.03104	2.82046	2.77344	3.10938	4.10501	4.07364	0.429688	0.632812	0.640625	0.648438	4.42665	3.27871	5.59665	5.71593	2.61618	2.26359	0.21875	0.164062	2.48161	2.62016	2.89225	2.64709	0.15625	0.351562
2.70312	2.51562	3.57953	3.57051	0.59375	0.46875	0.359375	0.195312	3.76205	5.12404	8.04741	10.6729	2.36602	2.4134	2.89062	2.92188	4.04267	4.0358	0.476562	0.382812	0.703125	0.703125	4.26346	3.65638	5.19634	5.43758	2.3892	1.95086	0.203125	0.171875	2.46265	2.66731	2.71859	3.07888	0.5	0.609375
3.09375	2.92969	3.57575	3.60559	0.4375	0.382812	0.507812	0.25	4.58736	5.26459	6.28077	10.5346	2.18595	2.37856	2.89062	3.05469	3.84478	3.87412	0.382812	0.476562	0.539062	0.625	5.7679	4.31518	5.71335	5.92442	2.37785	2.06769	0.25	0.171875	2.58795	2.66752	2.74544	2.54326	0.4375	0.445312
1.97656	1.9375	4.81456	4.51447	0.429688	0.625	0.5625	0.4375	6.51772	5.56621	7.8674	10.0496	2.96222	3.53641	2.02344	1.89062	5.69322	5.60984	0.953125	0.84375	0.523438	0.320312	4.60015	4.96193	10.2071	14.0299	4.38934	4.36838	0.242188	0.265625	2.99948	2.75497	2.94224	2.99684	0.328125	0.601562
1.78906	1.75781	4.03589	4.39828	0.304688	0.578125	0.304688	0.359375	8.81252	5.90215	10.8473	9.82882	2.73814	3.47928	1.63281	1.42969	5.41761	5.37084	0.570312	0.34375	0.570312	0.539062	5.15617	5.67773	8.92367	8.77685	4.16382	3.68818	0.304688	0.257812	2.99989	2.9473	3.55776	3.63365	0.617188	0.359375
2.02344	1.85156	4.60821	4.69298	0.398438	0.632812	0.421875	0.390625	7.05166	5.48033	8.75209	7.93007	2.95994	3.65013	1.46094	1.82812	5.51982	5.4166	0.421875	0.726562	0.5	0.53125	5.67655	4.88353	10.5136	9.35525	4.04352	3.70512	0.265625	0.21875	2.9852	3.13755	3.66699	3.0781	0.179688	0.34375
2.17188	2.00781	4.56119	4.86824	0.445312	0.585938	0.414062	0.523438	6.65353	6.00103	9.35737	8.54512	3.04017	3.76062	1.97656	1.98438	5.53993	5.47692	0.164062	0.78125	0.289062	0.382812	7.91596	4.35582	14.6998	12.0184	1.53859	3.54396	0.25	0.335938	3.04894	3.22234	3.70827	3.12959	0.351562	0.25
2.17969	2.01562	4.59607	4.77385	0.398438	0.570312	0.414062	0.570312	7.22033	6.68831	9.04324	7.91966	2.99141	3.90405	1.85938	2.01562	5.56177	5.40573	0.570312	0.726562	0.3125	0.304688	5.58155	5.47974	13.9674	14.0921	4.18352	4.00848	0.25	0.3125	3.0614	3.19437	3.71286	3.36191	0.179688	0.203125
2.20312	1.92188	4.58033	4.56934	0.367188	0.515625	0.359375	0.242188	7.50721	6.52327	9.97724	15.668	2.79304	3.51568	1.92969	1.99219	5.62314	5.6159	0.765625	0.875	0.171875	0.335938	5.60873	4.48706	11.371	14.3019	4.45328	4.2021	0.25	0.34375	3.02228	3.26216	3.96662	3.88099	0.0703125	0.398438
2.10156	1.97656	4.70753	4.72355	0.375	0.554688	0.59375	0.492188	7.73997	6.29159	7.88216	8.86382	3.03273	3.67738	2.125	1.96875	5.40552	5.43489	0.179688	0.71875	0.460938	0.625	7.00761	5.33834	10.1616	7.72579	1.28223	4.05563	0.296875	0.390625	3.11682	3.14505	3.73866	3.82207	0.203125	0.265625
2.03906	1.89844	4.47116	4.50669	0.335938	0.507812	0.609375	0.40625	7.75006	6.15808	6.77776	9.80992	2.99441	3.50957	2.02344	1.95312	5.23173	5.23602	0.257812	0.6875	0.382812	0.25	5.29218	5.47629	11.5561	15.856	1.53236	3.78169	0.445312	0.578125	3.1247	3.14828	3.76123	3.89735	0.28125	0.367188
2.07812	1.96094	4.58961	4.63185	0.375	0.648438	0.523438	0.484375	7.50204	5.87335	8.61532	9.52352	2.82839	3.86617	1.88281	1.79688	5.21191	5.28101	0.65625	0.65625	0.453125	0.25	5.14052	5.40035	10.563	16.9285	3.91229	3.96871	0.304688	0.421875	3.03831	3.13901	3.72439	3.37936	0.1875	0.429688
2.11719	1.9375	4.17569	4.45701	0.367188	0.617188	0.28125	0.382812	7.74731	5.6321	10.5945	9.75396	2.89401	3.65358	2.02344	1.8125	5.26968	5.30948	0.695312	0.609375	0.164062	0.273438	5.11775	5.0543	14.8158	15.1568	3.70189	3.80345	0.3125	0.421875	3.05225	3.19188	3.68039	3.49254	0.703125	0.773438
2.04688	1.99219	4.38903	4.22133	0.382812	0.640625	0.609375	0.171875	7.26211	5.64709	6.49391	17.6212	2.81628	3.64275	1.75	1.75	5.07347	5.09678	0.234375	0.398438	0.367188	0.257812	8.57324	5.67947	11.5224	15.3535	3.59273	3.77548	0.320312	0.359375	3.06909	2.96491	3.64901	3.81404	0.421875	0.289062
1.99219	2.03125	4.44349	4.39662	0.335938	0.671875	0.445312	0.429688	7.85385	5.2651	9.18433	9.23678	2.85029	3.5843	1.82812	2.15625	4.96856	4.85573	0.414062	0.71875	0.304688	0.4375	5.79626	4.47337	13.0605	10.2371	3.27908	3.34365	0.359375	0.1875	3.12603	2.89669	3.37817	2.79866	0.507812	0.234375
2.26562	2.08594	4.4566	4.46886	0.335938	0.648438	0.382812	0.679688	7.92946	5.51136	6.35638	6.53831	2.79442	3.60489	1.78906	2.125	4.64654	4.54941	0.1875	0.648438	0.421875	0.414062	6.59023	5.08673	9.54357	9.73049	3.00858	3.38151	0.3125	0.226562	2.93952	3.08153	3.48741	2.98425
3.27344	3.17969	2.95475	2.92185	0.3125	0.15625	0.242188	0.484375	5.0661	6.81495	3.61264	4.81331	1.63856	1.34393	2.73438	2.84375	3.40504	3.24977	0.742188	0.679688	0.507812	0.226562	3.48062	4.12495	3.66792	8.144	2.59228	2.8091	0.203125	0.0390625	2.16494	2.18347	2.32651	2.31751	0.101562	0.34375
2.85938	3.01562	2.78001	3.19287	0.289062	0.359375	0.46875	0.398438	4.65062	5.16655	4.79848	4.69837	1.86105	1.98592	2.875	2.69531	3.38613	3.09237	0.367188	0.40625	0.640625	0.28125	5.40369	4.11474	3.85891	4.92344	2.16476	2.57364	0.164062	0.109375	2.21716	2.15944	2.21744	2.35194	0.0390625	0.101562
3.34375	3.46094	2.9077	2.92548	0.296875	0.367188	0.507812	0.492188	5.24808	4.99052	4.55473	4.57104	1.89006	1.84559	2.95312	2.66406	3.32822	3.31721	0.429688	0.367188	0.359375	0.960938	4.5046	5.09305	5.2122	1.92012	1.95301	2.29169	0.15625	0.203125	2.10125	2.04881	2.25752	2.4255	0.046875	0.15625
3.10938	3.27344	2.78602	2.88855	0.335938	0.445312	0.445312	0.796875	4.63739	4.12538	4.4439	3.08958	1.88276	1.85456	3.0625	2.83594	3.24854	3.15204	0.460938	0.359375	0.8125	0.820312	3.86243	4.5751	3.13607	2.50549	1.9708	2.2871	0.125	0.125	2.10814	1.99817	2.23038	2.42096	0.117188	0.015625
3.22656	3.38281	2.85386	2.97635	0.359375	0.4375	0.625	0.398438	5.12599	3.94502	4.22044	5.32396	1.96019	1.84698	3.07031	3.10938	3.17736	3.20822	0.34375	0.398438	0.445312	0.226562	4.02494	5.02176	3.92557	5.88176	1.90961	2.03521	0.101562	0.0625	2.11169	2.15725	2.20652	2.20991	0.328125	0.015625
3.10156	3.25781	2.84732	2.9525	0.289062	0.359375	0.53125	0.328125	5.46087	4.85103	4.51936	5.51798	1.88239	1.8627	3.01562	3.10156	3.08362	3.26073	0.445312	0.460938	0.671875	1.28906	2.16525	4.73873	3.23928	2.26176	2.10488	2.29424	0.132812	0.148438	2.22817	2.17624	2.19133	2.29078	0.0390625	0.117188
3.41406	3.46875	2.85593	2.85996	0.34375	0.335938	0.578125	0.4375	4.71129	5.17067	4.45257	5.01347	1.67921	1.7705	3.00781	2.96094	3.51621	3.39517	0.6875	0.554688	0.632812	0.523438	3.52964	3.97493	3.70604	4.04189	2.50157	2.70393	0.164062	0.0859375	2.12954	2.15163	2.34838	2.4123	0.148438	0.0390625
3.49219	3.5625	2.59483	2.85224	0.273438	0.359375	0.460938	0.492188	5.04791	3.62462	5.10921	4.44857	1.50044	1.67748	2.86719	2.95312	3.3942	3.35763	0.601562	0.492188	0.515625	0.726562	3.45665	4.59757	3.04364	2.89534	2.47689	2.35201	0.273438	0.171875	2.01805	1.99946	2.36408	2.36772	0.015625	0.046875
3.60938	3.58594	2.72333	2.59258	0.289062	0.3125	0.640625	0.765625	4.61985	4.67912	3.74774	3.04615	1.39874	1.58854	3.40625	3.375	3.40627	3.37422	0.4375	0.523438	0.96875	1.49219	3.75153	3.49455	2.70869	1.98979	1.70397	1.95722	0.0390625	0.0703125	1.9252	1.97589	2.18693	2.2255	0.0234375	0.0390625
1.9375	2.1875	4.0971	4.16086	0.640625	0.5	0.265625	0.359375	5.69841	5.74967	13.4447	10.6606	4.08386	3.09351	2.36719	2.33594	5.24439	5.19256	0.835938	0.820312	0.320312	0.335938	4.3574	4.68267	15.5331	14.6203	3.72863	3.93561	0.539062	0.40625	3.06791	2.93264	3.06839	3.11657	0.476562	0.4375
1.96875	2.0625	4.24068	4.51004	0.546875	0.296875	0.328125	0.25	5.98051	5.69804	12.3802	15.1538	4.19745	2.836	1.94531	1.85156	5.12195	5.31431	0.6875	0.445312	0.3125	0.296875	5.55767	7.30926	13.447	13.0519	4.23763	3.75185	0.664062	0.625	3.2514	3.37937	3.15653	3.62946	0.09375	0.382812
2.07031	2.39844	4.72963	4.74725	0.289062	0.359375	0.367188	0.367188	7.2729	6.27965	11.0066	11.232	3.12955	2.58881	2.35156	2.11719	5.24262	5.51659	0.148438	0.601562	0.289062	0.398438	4.26649	6.30973	12.715	10.4086	0.990309	3.93203	0.71875	0.28125	3.1759	3.21515	3.43237	3.03191	0.507812	0.390625
2.32031	2.42969	4.36129	4.64279	0.460938	0.53125	0.445312	0.328125	6.82397	4.59479	9.44596	10.2996	3.24275	2.44843	1.94531	2.00781	5.20847	5.52433	0.539062	0.554688	0.28125	0.484375	5.8575	6.05572	14.4893	10.6741	3.89502	3.50574	0.546875	0.40625	2.97827	3.12559	3.37918	3.23602	0.34375	0.445312
2.27344	2.41406	4.14198	4.21211	0.53125	0.296875	0.289062	0.367188	4.70518	6.76998	13.1325	10.3064	2.64585	2.68809	2.17188	2.14062	5.23459	5.66747	0.914062	0.726562	0.273438	0.453125	4.5	5.19405	16.7266	11.8214	4.20605	3.93616	0.460938	0.515625	2.7776	3.10597	3.12887	3.2269	0.710938	0.210938
2.29688	2.60938	4.314	4.48461	0.679688	1.10938	0.203125	0.375	4.45053	3.57272	16.7632	10.9504	3.08446	4.02801	1.60938	1.95312	5.24648	5.54084	0.546875	0.882812	0.429688	0.40625	5.70216	4.86407	11.7979	12.8562	4.29801	4.49009	0.390625	0.265625	2.8879	2.89953	3.47925	3.05372	0.578125	0.375
1.90625	2.24219	4.48704	4.48923	0.351562	0.921875	0.296875	0.296875	7.32863	4.36698	14.6819	13.1296	3.15617	4.11589	2.00781	1.94531	5.29489	5.60269	0.789062	0.78125	0.46875	0.398438	5.35976	5.45028	10.2235	12.67	4.39428	4.41559	0.65625	0.453125	3.13939	3.10294	3.18343	3.31458	0.5625	0.734375
1.99219	2.44531	4.35884	4.49808	0.328125	0.953125	0.25	0.304688	7.24146	4.50269	16.3431	12.6065	3.15679	4.31774	1.92188	1.60938	4.9753	5.50094	0.6875	0.46875	0.46875	0.414062	5.1378	5.98264	10.0666	11.3079	3.95166	4.42214	0.679688	0.421875	3.33975	3.0606	3.19677	3.85062	0.523438	0.398438
2.375	2.35938	4.44282	4.60678	0.664062	0.859375	0.335938	0.40625	4.30266	4.63203	12.9222	10.6659	2.94144	4.31141	2.27344	2.23438	4.95528	5.26186	0.859375	0.671875	0.257812	0.25	4.5764	5.10725	14.9498	16.8975	3.97733	3.47657	0.375	0.546875	2.73084	3.18234	3.16446	3.12279	0.515625	0.445312
2.01562	2.52344	4.3435	4.66196	0.359375	0.53125	0.273438	0.3125	6.41237	3.97569	13.787	12.4918	3.10131	2.3035	2.15625	2.09375	4.96132	5.32454	0.242188	0.476562	0.484375	0.507812	5.82396	5.75999	9.22388	9.16593	1.57479	3.05652	0.65625	0.257812	3.09915	2.89877	3.50674	3.18593	0.484375	0.585938
2.28125	2.36719	4.22401	4.43004	0.3125	0.34375	0.296875	0.265625	3.77322	4.58841	13.5627	14.3982	1.28783	1.73113	1.92188	1.77344	4.78899	5.26896	0.726562	0.515625	0.289062	0.507812	5.32657	6.26651	13.7197	9.74585	4.13253	4.43359	0.335938	0.3125	3.16538	2.98505	3.12865	3.50359	0.570312	0.617188
2.21875	3.69531	3.83357	4.31098	0.609375	0.53125	0.703125	0.726562	4.33661	5.06578	4.2367	5.69115	3.82971	2.70604	1.80469	1.72656	5.09028	5.58932	0.632812	0.46875	0.4375	0.515625	5.48065	6.88771	10.2669	9.82291	3.95939	4.70929	0.789062	0.28125	2.67869	2.96872	3.22404	3.66407
2.21875	2.28906	4.5459	4.52911	0.328125	0.414062	0.242188	0.273438	8.23204	6.27704	14.4325	12.3355	2.80214	2.92091	2.57812	2.41406	5.53874	5.39125	0.210938	0.171875	0.484375	0.460938	10.6406	13.196	9.43242	9.53263	2.25597	2.28458	0.046875	0.109375	3.122	3.0196	3.36359	3.50022	0.289062	0.46875
2.58594	2.80469	4.77919	4.39	0.21875	0.328125	0.382812	0.34375	9.06799	7.58556	9.82106	9.49125	2.309	2.54336	2.36719	2.03125	5.47434	6.01394	0.453125	0.210938	0.234375	0.382812	7.70338	9.18574	10.2033	9.9754	3.56745	3.25129	0.195312	0.289062	3.30597	3.08112	3.40777	3.79006	0.515625	0.125
2.24219	2.41406	4.70959	4.38876	0.28125	0.46875	0.414062	0.328125	7.7972	5.94924	9.29903	9.2457	2.5777	2.88019	2.23438	2.35938	5.2394	5.61738	0.304688	0.476562	0.476562	0.382812	7.37948	7.48677	9.27797	10.296	3.54799	3.57761	0.226562	0.210938	3.13391	3.00145	3.54197	3.36562	0.257812	0.148438
2.34375	2.51562	4.59698	4.23228	0.320312	0.414062	0.398438	0.421875	7.41489	6.60178	9.38608	9.55754	2.60704	2.86601	2.45312	2.57031	4.73112	4.45872	0.546875	0.554688	0.46875	0.40625	6.07524	5.81821	7.52196	7.82987	3.51256	3.22852	0.242188	0.148438	3.0607	3.04302	3.20549	3.05159	0.109375	0.34375
2.64062	2.67188	4.62195	4.37863	0.210938	0.273438	0.4375	0.265625	10.2252	6.80301	8.68458	10.0619	2.27135	1.99534	2.53125	2.125	5.0443	5.07372	0.25	0.390625	0.53125	0.453125	0.282569	6.38417	7.83082	8.07233	0.766102	3.52913	0.109375	0.101562	3.01735	2.97797	3.43064	3.5449	0.226562	0.328125
2.92188	2.84375	4.68775	4.45461	0.34375	0.507812	0.507812	0.382812	7.19441	5.62059	9.13277	9.56061	2.48818	2.85692	2.57812	2.61719	5.54629	5.58608	0.53125	0.414062	0.523438	0.492188	6.58863	5.21908	8.33143	9.2004	3.53057	2.69881	0.210938	0.0546875	3.03521	3.14176	3.36747	3.22535	0.234375	0.164062
3.48438	3.59375	4.3962	4.75199	0.523438	0.554688	0.375	0.296875	5.3608	5.12803	9.17592	9.0464	3.44301	3.25436	3.11719	3.22656	5.03426	5.31338	0.375	0.5	0.53125	0.398438	6.27098	6.3183	5.83775	8.45844	3.12033	3.37931	0.203125	0.179688	3.10882	3.18356	3.27756	3.3178	0.296875	0.125
2.64844	2.64062	4.33857	4.45782	0.578125	0.1875	0.421875	0.359375	4.91437	8.23901	9.21003	9.27947	3.28974	1.55289	2.3125	2.58594	4.75179	4.87795	0.335938	0.484375	0.421875	0.46875	6.79202	6.02041	6.3275	6.64722	3.12218	3.40249	0.335938	0.125	2.87104	3.06198	3.41966	3.28502	0.257812	0.242188
3.05469	3.04688	4.29962	3.71318	0.273438	0.3125	0.453125	0.351562	8.70927	7.06618	9.38652	9.05105	2.38902	2.2522	2.55469	2.5	4.48371	4.55465	0.367188	0.476562	0.46875	0.375	6.55657	6.25642	7.84035	8.18526	3.11326	3.37863	0.0078125	0.109375	2.76079	2.79283	3.17773	3.23852	0.101562	0.125
3.03906	3.1875	4.05409	4.30853	0.3125	0.304688	0.34375	0.445312	8.31628	7.76272	9.98121	9.15067	2.62283	2.40921	2.53906	2.73438	4.85054	4.68226	0.515625	0.554688	0.4375	0.492188	5.6617	6.06187	7.25339	7.85613	3.13073	3.41186	0.273438	0.101562	2.74549	2.81345	3.33601	3.24566
1.5625	1.72656	3.76687	4.31908	0.257812	0.398438	0.25	0.226562	8.08494	6.99755	14.0577	16.2473	3.48891	3.00295	1.59375	1.42969	5.42753	5.56386	0.578125	0.460938	0.203125	0.1875	6.55917	7.59493	23.9289	29.0338	3.80943	3.67589	0.570312	0.460938	2.82252	2.80402	3.14872	3.35963	0.328125	0.328125
1.59375	1.50781	4.37057	4.6551	0.460938	0.226562	0.164062	0.289062	7.97666	8.01152	17.789	13.3994	4.04208	4.10227	1.42969	1.33594	4.80859	4.96111	0.335938	0.328125	0.226562	0.1875	6.69374	7.66351	18.3993	23.2085	3.13148	3.42884	0.40625	0.710938	2.96656	3.29198	3.19566	3.31797	0.203125	0.257812
1.57812	1.92969	4.12836	4.32867	0.296875	0.523438	0.195312	0.328125	7.51755	6.94911	15.6847	11.4127	3.96411	3.76942	1.625	1.4375	4.83424	4.98694	0.132812	0.34375	0.171875	0.195312	3.3826	7.63166	23.4868	23.4379	0.762462	3.2729	0.59375	0.367188	3.13787	2.92863	3.30245	3.22812	0.359375	0.234375
1.77344	1.95312	4.48958	4.53042	0.421875	0.578125	0.21875	0.226562	7.56254	5.1227	19.7923	14.157	3.4526	3.6008	1.49219	1.50781	4.79582	4.98919	0.34375	0.3125	0.226562	0.257812	8.89672	8.35927	21.0131	18.9015	3.60334	3.03186	0.421875	0.242188	2.82124	3.39447	3.16453	3.10589	0.375	0.375
1.77344	2.08594	4.28796	4.54333	0.390625	0.570312	0.234375	0.3125	7.87895	6.23738	14.5786	11.934	3.55653	3.85766	1.60938	1.54688	4.86939	5.16417	0.367188	0.335938	0.273438	0.234375	7.5835	7.5429	15.4806	18.6836	3.6248	3.15266	0.460938	0.3125	2.93955	3.08475	3.17721	3.26237	0.414062	0.25
1.90625	2.14844	4.13776	4.43289	0.429688	0.164062	0.234375	0.367188	7.67648	5.68089	15.561	10.9051	3.62825	1.24896	1.53906	1.57031	4.88476	5.1797	0.335938	0.171875	0.242188	0.257812	8.54874	8.41855	18.1017	18.4334	3.65855	2.07961	0.429688	0.289062	2.8606	3.16271	3.21619	3.53491	0.40625	0.3125
1.86719	1.96094	3.99467	3.9248	0.4375	0.40625	0.203125	0.3125	7.78887	6.66767	14.8144	9.92187	3.85374	3.90701	1.57031	1.53906	5.12002	5.37311	0.242188	0.1875	0.25	0.226562	8.07363	8.71037	19.7305	23.5733	3.03211	2.3088	0.515625	0.585938	2.72591	2.72848	3.11861	3.15463	0.1875	0.109375
1.61719	1.74219	4.04378	4.14094	0.421875	0.390625	0.203125	0.328125	7.63888	7.96099	15.8417	11.3731	3.82293	3.83398	1.6875	1.60938	4.52034	4.72121	0.140625	0.335938	0.265625	0.21875	10.35	5.74193	16.932	21.275	2.09285	2.4512	0.414062	0.46875	2.89476	2.88517	3.11383	2.89782	0.429688	0.257812
1.63281	1.76562	4.11832	4.25101	0.4375	0.515625	0.195312	0.21875	7.52128	6.5965	15.5258	13.5699	3.68459	3.89884	1.47656	1.47656	4.62143	4.95793	0.28125	0.289062	0.257812	0.273438	7.97167	8.06683	16.6364	16.3266	3.15903	3.03619	0.382812	0.304688	2.86279	3.18078	3.03783	3.13108	0.421875	0.226562
1.96875	2.24219	4.23983	4.3873	0.335938	0.15625	0.226562	0.320312	6.87022	11.3924	14.897	12.9194	2.98972	2.04587	1.42188	1.57812	4.72754	4.75789	0.304688	0.40625	0.171875	0.171875	7.67124	6.81108	21.4493	27.5008	3.23801	2.81587	0.570312	0.421875	2.7722	2.92082	3.18317	3.0581	0.445312	0.28125
1.83594	1.96875	3.97281	4.46124	0.367188	0.523438	0.273438	0.3125	8.04897	6.08915	11.8959	11.4689	3.59573	3.71775	1.58594	1.53906	4.88246	5.11626	0.375	0.429688	0.304688	0.234375	7.77627	7.455	14.4603	19.4754	3.7344	3.66141	0.4375	0.367188	2.77867	2.966	3.18041	3.54016	0.210938	0.234375
1.88281	2	4.06683	4.21224	0.429688	0.585938	0.289062	0.273438	7.29673	5.78987	11.9334	13.3619	3.58305	3.62923	1.54688	1.54688	4.66805	5.17056	0.390625	0.414062	0.210938	0.21875	7.19217	6.93459	18.6847	18.4034	3.18865	3.38311	0.4375	0.289062	2.75555	2.9544	2.93956	3.39948	0.234375	0.273438
2.07812	2.00781	3.89092	4.48075	0.476562	0.414062	0.25	0.375	7.39031	7.2751	12.2898	10.5004	3.80127	3.51947	1.57031	1.52344	4.56534	4.94273	0.367188	0.390625	0.257812	0.226562	7.71206	7.30635	15.781	19.6933	3.32167	3.21668	0.40625	0.453125	2.74564	3.05246	2.93638	3.09622	0.15625	0.304688
1.85938	1.96094	3.96898	4.29173	0.492188	0.40625	0.210938	0.359375	7.1527	7.53528	14.0278	10.6591	3.71831	3.87321	1.6875	1.63281	4.74229	4.9635	0.46875	0.40625	0.304688	0.335938	7.08438	6.75062	14.3852	13.3087	3.59492	3.40184	0.414062	0.429688	2.83698	3.0025	2.90822	3.08956	0.398438	0.25
3.30469	3.09375	3.66068	3.79551	0.484375	0.460938	0.984375	0.570312	6.88718	6.39728	0.628799	3.95886	3.65331	3.79551	1.58594	1.4375	4.89866	4.81174	0.3125	0.328125	0.3125	0.195312	7.87774	7.26895	15.6473	22.7553	3.34168	3.19755	0.40625	0.585938	1.7107	2.42303	2.99175	3.20363
2.64844	2.63281	3.1872	3.32142	0.320312	0.226562	0.5	0.445312	6.32481	7.22603	5.30373	6.0062	2.15298	2.00239	2.80469	2.64062	4.20913	3.92575	0.765625	0.765625	0.421875	0.367188	3.77445	3.29353	6.27794	5.07317	2.9448	2.58005	0.09375	0.21875	2.37051	2.32849	2.56128	2.4383	0.210938	0.179688
2.55469	2.42188	3.50774	3.80691	0.351562	0.257812	0.390625	0.21875	5.97789	7.62772	7.39098	10.1327	2.44274	1.97794	2.42188	2.35156	4.18632	3.86875	0.46875	0.164062	0.453125	0.257812	4.88162	8.50512	6.7773	7.53721	2.85119	1.52701	0.125	0.195312	2.57559	2.54582	2.66343	2.64825	0.195312	0.507812
2.65625	2.59375	3.53943	3.68098	0.335938	0.273438	0.351562	0.320312	6.02466	7.14395	7.74622	9.11452	2.19268	2.02879	2.30469	2.10156	4.18258	4.07395	0.476562	0.40625	0.226562	0.21875	4.88211	4.34125	7.8686	8.35907	2.99934	2.58154	0.117188	0.101562	2.50768	2.48017	2.82556	2.81273	0.140625	0.492188
2.39844	2.07812	3.8408	3.5988	0.375	0.34375	0.507812	0.390625	5.90403	2.91978	6.85385	8.69766	2.30573	2.52773	2.58594	2.42188	4.0619	3.78621	0.46875	0.4375	0.546875	0.875	5.1102	3.72139	5.49901	4.14064	2.50731	2.44669	0.09375	0.25	2.59877	2.61394	2.59146	2.62319	0.304688	0.492188
2.67188	2.44531	3.58437	3.62636	0.390625	0.210938	0.554688	0.492188	5.08408	8.47332	5.80959	4.98364	2.2044	2.01827	2.32812	2.27344	4.16266	3.97475	0.546875	0.617188	0.476562	0.570312	4.97482	3.97939	5.57195	5.92378	3.17217	2.81781	0.171875	0.109375	2.45907	2.44388	2.77096	2.68943	0.242188	0.617188
2.75781	2.79688	3.7188	3.58087	0.3125	0.210938	0.5	0.414062	6.06481	5.84427	6.53812	7.19629	2.12135	1.71099	2.28906	2.04688	3.95218	3.85788	0.4375	0.28125	0.3125	0.53125	5.09991	6.4634	6.96865	5.0667	3.38836	2.58695	0.132812	0.148438	2.53463	2.38111	2.95825	2.88613	0.164062	0.484375
2.90625	2.76562	3.64748	3.51012	0.382812	0.210938	0.429688	0.296875	5.32631	8.0474	6.52547	7.5376	2.07846	1.81258	2.66406	2.34375	4.17628	3.76202	0.523438	0.421875	0.445312	0.148438	4.83236	4.11215	5.76202	7.21791	2.64233	2.56353	0.0859375	0.125	2.43305	2.24094	2.6279	2.69638	0.171875	0.5625
2.75781	2.61719	3.88403	3.47867	0.375	0.3125	0.757812	0.664062	5.83793	5.76639	4.5989	4.39468	2.37659	1.9267	2.53125	2.25	3.92589	3.61658	0.515625	0.273438	0.414062	0.679688	4.69442	5.87107	5.47878	3.85815	3.18504	2.5699	0.148438	0.257812	2.67243	2.43064	2.80122	2.72254	0.257812	0.539062
3.00781	2.96094	3.66735	3.11111	0.398438	0.21875	0.546875	0.429688	5.34755	6.38452	5.82096	5.21415	2.33977	1.48214	2.65625	2.42969	3.91827	3.78241	0.570312	0.421875	0.882812	0.390625	4.44145	4.59754	4.01663	4.59116	3.09055	2.75616	0.109375	0.109375	2.41449	2.25003	2.76338	2.70201	0.351562	0.601562
2.99219	3.04688	3.39991	3.26898	0.335938	0.179688	0.523438	0.5	5.53619	7.35305	5.06031	5.39686	2.05005	1.37471	2.64844	2.39844	3.65491	3.72625	0.515625	0.4375	0.507812	0.726562	4.58132	3.98648	4.85791	3.41164	3.09684	2.62405	0.140625	0.140625	2.32641	2.19932	2.70353	2.70263	0.164062	0.414062
4.42188	5.35938	3.07815	3.0636	0.421875	0.351562	2.24219	3.92969	5.13734	4.7732	1.20057	0.679871	2.21916	1.72738	2.61719	2.39844	3.7198	3.46659	0.484375	0.375	0.445312	0.78125	4.32944	4.15131	5.8824	4.20819	2.68285	2.48159	0.015625	0	1.87001	1.80323	2.52962	2.50822
2.51562	2.41406	3.93509	3.43999	0.367188	0.3125	0.421875	0.375	4.65569	8.31762	8.35112	7.25098	2.33468	2.61068	2.39844	2.41406	4.43013	4.53181	0.132812	0.15625	0.289062	0.21875	5.41693	2.91779	8.56289	13.4905	0.725274	0.495678	0.3125	0.390625	2.61178	2.44704	2.56763	2.48546	0.273438	0.445312
2.15625	2.02344	3.81309	3.93186	0.28125	0.28125	0.53125	0.351562	8.25765	7.90218	5.63248	10.2108	2.58157	2.62973	2.14844	1.82812	4.31355	4.23252	0.53125	0.390625	0.53125	0.28125	4.35844	6.54151	6.77463	12.0575	3.00501	2.81433	0.539062	0.6875	2.56833	2.88178	3.16575	2.85201	0.210938	0.476562
2.61719	2.49219	3.75386	3.69348	0.304688	0.296875	0.34375	0.203125	7.72708	7.44992	10.2498	9.38839	2.38752	2.32358	2	1.85938	4.36891	4.35698	0.398438	0.28125	0.335938	0.265625	6.54097	6.12811	8.11934	10.4455	3.01873	2.76139	0.359375	0.382812	2.70481	2.5046	2.99319	3.07105	0.242188	0.421875
2.44531	2.41406	3.81942	3.59499	0.335938	0.203125	0.375	0.375	6.54419	8.40027	9.35532	9.08048	2.25324	2.06586	2.14844	2.11719	4.33492	4.12573	0.382812	0.367188	0.507812	0.328125	5.03494	5.3257	6.02622	9.43886	2.64823	2.07481	0.289062	0.328125	2.5951	2.60095	3.01845	2.55226	0.492188	0.492188
2.57812	2.64062	3.37213	3.51901	0.28125	0.34375	0.328125	0.4375	7.4166	7.26299	7.88757	6.02262	2.30291	2.6539	2.08594	1.95312	4.76849	4.72345	0.28125	0.25	0.617188	0.328125	7.64857	7.29132	6.3411	12.035	3.06934	2.9412	0.320312	0.429688	2.46607	2.45449	3.41349	3.19653	0.1875	0.398438
2.4375	2.375	3.61284	3.40696	0.320312	0.320312	0.375	0.351562	7.03385	7.71368	8.8551	8.04364	2.25958	2.54172	2.34375	2.03125	3.90208	4.09982	0.523438	0.257812	0.3125	0.453125	4.49498	6.81713	8.52073	7.98209	2.74628	2.56135	0.257812	0.335938	2.46955	2.4869	2.90549	2.95799	0.5	0.539062
2.95312	2.96094	3.44484	3.08527	0.28125	0.382812	0.359375	0.289062	6.95931	5.19238	8.15305	6.56862	1.98679	2.10848	1.8125	1.94531	3.77385	4.07073	0.265625	0.234375	0.242188	0.234375	6.51141	6.67273	8.87028	11.1234	2.84451	2.5572	0.335938	0.132812	2.33281	2.19917	2.96642	2.92362	0.257812	0.257812
2.42188	2.5	3.50905	3.5488	0.382812	0.367188	0.25	0.40625	5.79485	6.31054	8.0896	8.51691	2.29693	2.38453	2.19531	2.27344	4.0762	3.88456	0.289062	0.351562	0.257812	0.351562	6.78556	5.92612	8.45643	9.14124	2.46652	2.17221	0.429688	0.445312	2.54306	2.37287	2.92776	2.571	0.617188	0.375
2.32812	2.30469	3.43394	3.46837	0.34375	0.367188	0.3125	0.414062	6.58824	5.95978	8.21122	7.73723	2.3775	2.25574	1.94531	2.14844	3.91852	3.78483	0.257812	0.390625	0.367188	0.460938	6.28069	5.6983	7.26721	7.52838	2.78486	2.60576	0.453125	0.367188	2.5295	2.33848	3.05756	2.64004	0.382812	0.390625
2.54688	2.875	3.2284	3.26041	0.289062	0.335938	0.242188	0.617188	6.96257	6.179	7.35937	4.89748	2.05512	2.13093	2.24219	2.16406	3.76612	3.43407	0.523438	0.398438	0.351562	0.328125	4.73329	5.26753	8.03519	10.1001	3.12666	2.43371	0.179688	0.265625	2.46128	2.19662	2.66579	2.49866	0.625	0.257812
2.80469	2.97656	3.32809	3.46311	0.296875	0.320312	0.289062	0.59375	6.1219	6.1915	7.35293	5.38557	2.06889	2.12672	2.36719	2.25781	3.92713	3.89234	0.304688	0.34375	0.695312	0.28125	6.24115	5.95447	4.7266	9.79193	2.77629	2.58433	0.164062	0.320312	2.46232	2.19184	3.01052	2.79562
2.08594	1.71875	3.95427	4.09988	0.414062	0.375	0.359375	0.351562	6.45805	7.76456	6.16921	6.87525	3.64506	3.74347	2.09375	2.08594	4.1795	4.45981	0.523438	0.59375	0.429688	0.429688	4.6379	4.95008	8.80695	9.31172	2.45631	2.95375	0.5625	0.578125	3.16041	3.11253	2.52309	2.51756	0.171875	0.453125
2.25	2.03125	3.75333	4.39246	0.445312	0.28125	0.601562	0.5	6.10676	8.35145	6.00917	7.40952	3.44314	3.07551	1.75781	1.95312	4.23703	4.68196	0.265625	0.40625	0.234375	0.265625	6.84831	6.29123	9.862	11.7473	2.58021	2.93537	0.59375	0.476562	3.02287	2.93655	2.8993	3.09739	0.15625	0.257812
2.42969	2.42188	3.77411	4.27391	0.570312	0.5625	0.53125	0.359375	5.65333	6.13961	6.57296	4.83556	3.46093	3.81886	1.95312	2.01562	4.58915	4.69511	0.414062	0.4375	0.5	0.3125	5.78601	6.44446	8.63315	11.7839	3.13198	3.0999	0.335938	0.382812	3.19444	2.74116	2.90246	2.9135	0.304688	0.210938
2.53906	2.01562	3.62843	4.37003	0.78125	0.28125	0.617188	0.554688	3.73098	8.92456	5.58758	6.90832	3.13477	3.15096	1.78906	2	4.3943	4.42463	0.28125	0.476562	0.359375	0.28125	6.57964	6.01552	10.3067	12.3627	2.79463	3.45452	0.3125	0.539062	3.11419	2.83175	3.03286	3.09503	0.203125	0.3125
1.94531	2.14062	3.94072	4.25851	0.304688	0.414062	0.273438	0.523438	7.23154	6.66523	7.96603	6.56861	3.12256	3.7386	1.78906	1.89844	4.27409	4.73689	0.242188	0.375	0.414062	0.328125	7.4184	6.24296	8.93611	11.504	2.79153	3.10016	0.59375	0.578125	2.97001	3.08708	2.9702	2.99089	0.523438	0.304688
1.92188	2.09375	3.89049	4.27332	0.304688	0.445312	0.296875	0.554688	6.75054	7.08106	7.25209	6.08085	2.91417	3.65486	2.07812	2.00781	4.46864	4.6934	0.382812	0.335938	0.5625	0.328125	5.70885	6.26636	6.70904	11.3053	3.00928	2.92241	0.492188	0.601562	2.99198	3.04932	3.0714	3.05131	0.578125	0.296875
2.13281	2.30469	3.92876	4.10091	0.421875	0.46875	0.328125	0.546875	6.70045	6.58042	6.59854	6.72585	3.06843	3.69053	2.01562	2.125	4.14397	4.19066	0.5	0.53125	0.351562	0.3125	4.76722	5.29468	10.021	9.33057	3.03239	3.33179	0.507812	0.5625	2.85407	2.84188	2.94073	2.81324	0.492188	0.210938
1.89844	2.04688	3.77149	4.00243	0.5	0.453125	0.421875	0.5625	6.01367	6.33434	5.32932	6.09662	3.55998	3.69966	2.07031	2.125	4.3789	4.34791	0.367188	0.335938	0.460938	0.320312	5.94165	5.95535	8.24239	9.81628	2.81634	2.71126	0.617188	0.609375	2.86316	2.87196	2.85757	2.86411	0.492188	0.28125
2.19531	2.35156	3.97455	3.8881	0.5625	0.484375	0.375	0.460938	5.04168	6.3526	7.90951	7.17064	3.30834	3.65947	2	2.02344	4.18129	4.34701	0.4375	0.390625	0.515625	0.328125	5.16707	6.12654	7.42966	11.3621	2.9725	2.86669	0.484375	0.523438	2.757	2.78116	2.80086	2.80836	0.351562	0.148438
2.45312	2.92969	4.09841	3.85663	0.390625	0.179688	0.398438	0.453125	6.93979	3.12499	7.12111	7.12604	2.7887	1.04879	2.20312	2.21094	4.1018	4.23818	0.515625	0.492188	0.554688	0.3125	5.00223	5.83493	6.86721	10.7941	2.87004	3.16551	0.453125	0.101562	2.77071	2.73744	2.85355	2.69867	0.15625	0.226562
2.35938	2.53906	3.66727	3.75733	0.296875	0.289062	0.375	0.460938	5.35677	6.29134	7.00598	5.66853	2.29268	2.13726	2.39844	2.35156	4.50102	4.20054	0.59375	0.476562	0.476562	0.351562	3.89624	5.15956	5.1487	10.1466	2.69342	2.92372	0.609375	0.453125	2.25915	2.48463	2.87692	2.76733	0.445312	0.195312
2.67969	2.66406	3.75612	3.77184	0.453125	0.421875	0.757812	0.601562	5.10455	6.55421	4.50929	5.61296	3.48008	2.79907	2.01562	1.95312	4.14056	3.91588	0.507812	0.429688	0.390625	0.421875	5.25588	5.38172	8.24708	7.90338	2.996	2.88928	0.742188	0.59375	2.64279	2.54966	2.75131	2.65565
2.03906	2.19531	3.17921	3.15681	0.320312	0.28125	0.257812	0.265625	6.20253	6.14546	7.16647	9.34624	2.35568	2.01728	1.89844	2.01562	4.05832	3.94603	0.648438	0.617188	0.28125	0.34375	4.78401	4.77283	11.4999	9.84744	3.47048	2.97518	0.578125	0.375	2.27473	2.22342	2.27473	2.22342	0.257812	0.40625
2.73438	2.57812	3.2371	3.39937	0.398438	0.398438	0.210938	0.3125	4.39057	4.67411	4.38545	8.6867	1.86364	2.02658	2.13281	1.99219	3.87482	3.81748	0.695312	0.164062	0.3125	0.296875	4.2241	7.28471	10.187	11.4103	3.17069	1.68576	0.367188	0.398438	2.15345	2.20973	2.15345	2.20973	0.101562	0.359375
2.57812	2.47656	3.27782	3.44165	0.3125	0.335938	0.492188	0.335938	5.2716	6.12471	5.23093	6.52526	2.24874	2.14737	2.19531	2.14844	3.84157	3.85258	0.382812	0.195312	0.296875	0.796875	4.51926	6.7687	8.02911	4.77987	1.99204	1.83965	0.640625	0.351562	2.41335	2.41845	2.41335	2.41845	0.101562	0.632812
2.5	2.57031	3.47549	3.45067	0.34375	0.359375	0.460938	0.21875	4.48402	5.26738	5.41348	8.88783	2.03706	2.06703	2.10156	2.00781	3.84622	3.97044	0.421875	0.351562	0.359375	0.34375	5.20926	5.11195	8.72719	10.1114	2.53779	2.40753	0.625	0.320312	2.2468	2.32588	2.2468	2.32588	0.125	0.40625
2.72656	2.64844	3.39962	3.33355	0.375	0.414062	0.609375	0.25	4.71089	5.27036	4.70179	8.4982	2.09021	2.19018	2.25	2.15625	3.79437	3.77844	0.476562	0.242188	0.710938	0.375	4.9512	6.12964	4.2581	8.62352	2.43425	1.84857	0.414062	0.242188	2.22632	2.26018	2.22632	2.26018	0.117188	0.132812
2.76562	2.63281	3.1349	3.29434	0.304688	0.34375	0.570312	0.289062	6.35514	5.49139	3.32734	7.06645	2.26648	2.0246	2.15625	2.39062	3.72552	3.79671	0.640625	0.375	0.34375	0.289062	4.28166	2.2973	7.69629	10.6649	3.06854	1.12141	0.695312	0.34375	2.09817	2.18762	2.09817	2.18762	0.234375	0.625
2.98438	2.83594	3.16643	3.53191	0.5625	0.382812	1.17969	0.265625	4.06543	5.18186	2.24061	7.48831	3.05139	2.37171	2	2.03906	3.84285	3.73206	0.429688	0.273438	0.351562	0.304688	4.33999	6.19872	9.08909	9.93017	3.09678	2.45451	0.601562	0.445312	2.07536	2.38299	2.07536	2.38299	0.3125	0.625
2.9375	2.72656	3.41545	3.50404	0.65625	0.375	0.601562	0.335938	3.21727	4.65861	4.88595	7.75162	2.28338	1.80678	1.78906	1.89062	3.77402	3.84084	0.398438	0.226562	0.484375	0.320312	4.05813	5.06087	5.78991	10.0815	2.99499	2.35554	0.492188	0.390625	2.04361	2.32226	2.04361	2.32226	0.132812	0.664062
3.0625	2.78125	3.41499	3.1551	0.273438	0.320312	0.460938	0.265625	5.30077	4.91404	3.36666	6.71713	1.89271	2.06733	2.48438	2.21094	3.59948	3.6321	0.695312	0.171875	0.273438	0.40625	3.89115	4.65018	8.00553	7.46528	3.0991	2.31756	0.5	0.421875	2.16791	2.23574	2.16791	2.23574	0.226562	0.523438
2.78906	2.625	3.50026	3.49446	0.429688	0.28125	0.742188	0.234375	4.63903	4.81758	4.06676	9.92241	2.34384	2.06382	2.17969	2.10938	3.8563	3.88901	0.476562	0.359375	0.359375	0.304688	4.17873	3.73195	7.84662	8.73325	3.25923	2.34018	0.421875	0.53125	2.20666	2.38141	2.20666	2.38141	0.304688	0.601562
2.80469	2.74219	3.1011	2.83398	0.289062	0.554688	0.882812	0.265625	5.53714	3.19621	3.36522	8.27269	2.12119	1.96051	2.25781	2.17969	3.31961	3.39804	0.59375	0.234375	0.46875	0.320312	3.59784	4.17614	5.46587	7.24471	2.89686	2.19981	0.554688	0.1875	1.9838	1.99154	1.9838	1.99154
1.99219	1.97656	3.68617	3.65941	0.367188	0.476562	0.46875	0.304688	4.51969	3.82824	7.65765	8.48995	3.28264	2.69746	1.85156	2.07812	4.44434	4.55133	0.632812	0.804688	0.304688	0.359375	5.13085	4.37598	12.7904	11.3889	3.6911	3.59233	0.625	0.46875	2.761	2.67164	2.761	2.67164	0.210938	0.460938
3.08594	2.17188	3.89091	3.48499	0.25	0.875	0.476562	0.5	10.9528	3.51837	6.15835	6.47281	3.85476	3.31338	2.05469	1.96094	4.43547	4.50517	0.195312	0.476562	0.335938	0.335938	7.56076	5.82841	11.1757	12.8155	1.6007	3.59396	0.4375	1.41406	2.42504	2.36918	2.42504	2.36918	0.226562	0.3125
2.3125	2.49219	3.7747	3.49489	0.367188	0.25	0.367188	0.242188	4.52146	5.6006	9.06588	10.0123	2.28018	2.19812	1.89844	1.73438	4.28597	4.38814	0.617188	0.492188	0.359375	0.34375	5.74273	5.31299	10.5143	10.836	3.94992	3.61891	0.523438	0.320312	2.69894	2.66798	2.69894	2.66798	0.492188	0.390625
2.57812	2.96875	4.04743	3.72871	0.1875	0.695312	0.4375	0.625	5.67294	3.50218	6.08516	3.7613	1.54435	2.86761	2.03906	2.10156	4.50249	4.80368	0.554688	0.539062	0.390625	0.382812	5.69201	5.34259	9.7868	10.6583	3.88396	3.22276	0.453125	0.492188	2.76552	2.40225	2.76552	2.40225	0.320312	0.265625
2.25	1.79688	3.77498	3.71628	0.65625	0.414062	0.3125	0.335938	3.99957	3.84743	9.60396	8.15114	2.69294	3.40539	2.26562	1.92969	4.37191	4.28288	0.53125	0.335938	0.390625	0.390625	4.45044	5.98898	10.0525	10.2758	2.5414	3.29754	0.195312	0.695312	2.50832	3.04453	2.50832	3.04453	0.398438	0.757812
2.5625	2.77344	3.84667	3.80493	0.710938	0.640625	0.375	0.1875	4.23535	4.01022	8.73866	7.35931	3.39662	3.1979	2.05469	1.64844	4.83193	4.91479	0.734375	0.242188	0.46875	0.460938	5.31011	5.89863	9.72841	10.2151	4.18001	3.31611	0.460938	0.546875	2.72812	2.62151	2.72812	2.62151	0.351562	0.335938
2.42969	2.55469	3.94079	3.95414	0.46875	0.867188	0.335938	0.320312	4.24398	3.41538	10.1157	12.0513	2.40451	3.31942	2.19531	1.89062	4.58624	4.48316	0.507812	0.609375	0.492188	0.367188	4.61736	4.81122	8.32828	10.2838	2.59142	4.47571	0.421875	0.34375	2.74904	2.67044	2.74904	2.67044	0.5	0.367188
2.27344	2.20312	3.98976	3.50899	0.757812	0.554688	0.234375	0.320312	4.3481	3.79767	7.86599	8.43168	3.56051	3.50708	2.22656	2.40625	4.24819	4.57559	0.3125	0.40625	0.375	0.421875	5.51618	5.94435	10.5539	10.7783	2.11946	2.54244	0.539062	0.625	2.67535	2.87714	2.67535	2.87714	0.515625	0.25
2.99219	2.65625	3.61627	3.94266	0.734375	0.3125	0.789062	0.53125	2.86097	4.10812	3.42085	6.25962	2.49001	1.80866	2.03906	2.21094	4.1774	4.25967	0.65625	0.257812	0.414062	0.421875	4.54792	4.90917	8.65711	9.28628	3.63347	1.56541	0.148438	0.226562	2.03809	2.69224	2.03809	2.69224	0.171875	0.289062
2.60938	2.32812	3.75473	3.52548	0.773438	0.546875	0.289062	0.21875	4.07845	4.64182	11.0384	11.8865	3.49949	3.34672	1.86719	1.97656	4.47914	4.61084	0.570312	0.414062	0.515625	0.414062	4.6852	5.96269	7.60862	10.4626	3.91998	3.17797	0.4375	0.710938	2.64835	2.83947	2.64835	2.83947	0.367188	0.429688
3.21094	2.47656	3.61989	3.93908	0.484375	0.34375	0.40625	0.367188	4.4677	4.59855	4.10249	6.98808	2.56135	2.42625	2.61719	2.51562	4.11343	4.2374	0.40625	0.390625	0.4375	0.453125	4.93621	6.18059	8.67027	7.18534	2.09951	2.429	0.351562	0.710938	2.53145	2.98206	2.53145	2.98206
2.04688	2.28906	3.33127	3.62923	0.3125	0.234375	0.195312	0.28125	5.81021	6.87064	12.4473	8.24244	2.10112	2.0835	1.94531	2.11719	3.49328	3.6205	0.671875	0.71875	0.289062	0.328125	4.2218	3.77462	10.0533	9.05483	2.94764	2.75713	0.375	0.15625	2.4221	2.39994	2.4221	2.39994	0.367188	0.257812
2.3125	2.53125	3.53798	3.30517	0.359375	0.203125	0.375	0.335938	5.02732	8.13656	8.42486	9.00154	2.31055	2.21189	1.8125	1.85156	3.59814	4.542	0.203125	0.242188	0.320312	0.367188	5.34194	6.47628	9.71788	10.3654	1.9895	2.02765	0.53125	0.28125	2.43504	2.43408	2.43504	2.43408	0.21875	0.234375
2.3125	2.60938	3.41428	3.53959	0.390625	0.289062	0.28125	0.203125	5.93517	5.83759	10.8826	10.7197	2.65479	2.01309	2.10938	2.09375	4.05647	4.07782	0.273438	0.453125	0.296875	0.367188	5.86894	5.57715	12.3216	10.4381	2.14389	2.73676	0.46875	0.242188	2.47922	2.50408	2.47922	2.50408	0.375	0.226562
2.45312	2.75	3.49593	3.16793	0.195312	0.445312	0.234375	0.398438	6.33407	4.80862	10.7745	6.62128	1.62018	2.66827	2.04688	2.14844	4.06459	4.47091	0.53125	0.539062	0.3125	0.320312	4.86474	4.87967	12.547	12.0157	3.0853	2.80739	0.546875	0.46875	2.43615	2.22432	2.43615	2.22432	0.523438	0.273438
2.42188	2.4375	3.06057	3.37287	0.226562	0.210938	0.3125	0.320312	5.51066	7.4389	8.00184	9.79778	1.56749	1.96511	1.86719	1.92969	3.94459	4.02326	0.453125	0.398438	0.265625	0.289062	4.71565	5.97966	13.3123	11.7877	3.23303	3.13876	0.414062	0.328125	2.26834	2.45922	2.26834	2.45922	0.257812	0.265625
2.39844	2.63281	3.3452	3.46104	0.390625	0.25	0.59375	0.398438	3.75714	5.71227	4.8314	7.55749	2.60302	2.01196	2.03906	2.08594	3.69356	4.14871	0.289062	0.507812	0.25	0.28125	6.39822	5.60814	12.9662	11.5911	2.19226	3.29004	0.585938	0.3125	2.33968	2.36188	2.33968	2.36188	0.3125	0.296875
2.65625	2.82031	2.871	2.99429	0.476562	0.335938	0.445312	0.203125	3.55339	4.59845	4.55483	8.93492	2.01842	1.73042	2.11719	2.125	3.53949	4.20273	0.648438	0.59375	0.289062	0.296875	3.90774	4.93759	10.7434	11.8432	3.03605	3.1501	0.390625	0.148438	1.89869	2.00295	1.89869	2.00295	0.125	0.28125
2.39844	2.55469	3.05483	3.34598	0.507812	0.257812	0.382812	0.546875	4.49625	6.58763	6.46692	5.44878	2.9053	2.20135	1.91406	1.89844	3.40353	3.68438	0.554688	0.445312	0.28125	0.289062	4.15489	4.75228	9.69805	10.452	2.96172	3.12371	0.53125	0.289062	2.30067	2.36925	2.30067	2.36925	0.296875	0.328125
2.39844	2.71094	3.2235	3.34288	0.523438	0.289062	0.390625	0.34375	3.85893	5.43514	6.80184	7.42433	3.12978	1.77141	2.1875	2.17969	3.68957	3.92087	0.515625	0.421875	0.320312	0.398438	4.52869	4.73844	9.63475	9.01125	3.07989	2.49012	0.625	0.296875	2.44146	2.30069	2.44146	2.30069	0.34375	0.140625
2.30469	2.44531	3.31482	3.49998	0.390625	0.25	0.367188	0.289062	3.85209	5.41005	8.0327	7.8	2.83371	1.63119	2.09375	2.32031	3.82101	4.15723	0.46875	0.601562	0.296875	0.257812	4.97227	4.44953	11.0947	12.9473	3.10814	2.73217	0.664062	0.359375	2.48449	2.41963	2.48449	2.41963	0.382812	0.507812
2.38281	2.15625	2.99947	3.13346	0.351562	0.4375	0.359375	0.421875	4.28013	3.71974	7.82843	6.7528	2.13038	2.75252	2.00781	2.0625	3.51144	3.71327	0.46875	0.421875	0.28125	0.429688	4.57983	5.63809	11.3686	7.46108	3.02709	2.97058	0.398438	0.59375	2.21381	2.35635	2.21381	2.35635	0.28125	0.398438
3.52344	3.71094	2.27641	2.07759	0.5	0.242188	1.24219	1.17188	3.66455	5.97435	0.205171	0.0754097	2.27428	1.954	2.05469	1.9375	3.98339	4.26269	0.617188	0.429688	0.296875	0.3125	4.38415	5.16031	11.4896	11.8224	3.25191	2.8683	0.460938	0.28125	1.07271	1.12155	1.07271	1.12155
4.07812	2.23438	4.47654	4.21041	0.703125	0.34375	0.09375	0.351562	4.76249	10.8432	19.2211	10.5918	3.41298	3.78406	5.07812	2.54688	5.04544	5.12804	0.359375	0.226562	0.734375	0.335938	4.26237	6.06432	5.59953	12.8608	1.54436	1.39607	0.953125	0.523438	3.41406	3.27103	3.41406	3.27103	1.23438	0.421875
4.65625	2.42188	4.37731	4.03447	0.828125	0.429688	0.203125	0.34375	3.72414	8.05869	15.2245	9.97062	3.32755	3.46321	4.82812	2.42969	5.29889	4.82386	0.84375	0.4375	0.6875	0.398438	3.24061	5.26069	5.80422	11.5627	3.19275	2.7916	0.890625	0.445312	3.27747	3.1205	3.27747	3.1205	1.03125	0.398438
4.40625	2.35156	4.28372	4.03306	0.671875	0.507812	0.328125	0.34375	4.9152	7.06541	11.6205	10.2641	3.30912	3.65146	4.65625	2.46875	4.71745	5.13094	1.01562	0.640625	0.46875	0.367188	2.73304	4.30048	7.46228	11.8302	3.16152	3.22257	1.42188	0.570312	3.31844	3.10707	3.31844	3.10707	1.0625	0.609375
4.84375	2.58594	4.18788	4.2449	0.796875	0.429688	0.390625	0.421875	4.22217	8.1521	7.60418	8.96591	3.37517	3.66579	5.03125	2.42188	5.25756	4.79477	0.90625	0.390625	0.578125	0.359375	2.98199	5.32	6.36592	11.0671	2.89537	3.22916	1.39062	0.5	3.31863	3.21106	3.31863	3.21106	0.921875	0.398438
4.6875	2.51562	4.16305	4.04802	0.703125	0.335938	0.265625	0.34375	4.1988	8.05592	12.2677	8.61097	3.14314	3.02517	5.71875	2.84375	4.48996	4.58608	0.484375	0.4375	0.78125	0.359375	4.39447	5.14003	4.57324	11.3546	2.49129	2.67273	1.07812	0.484375	3.17345	3.01628	3.17345	3.01628	0.96875	0.671875
4.84375	2.57812	4.16812	3.96396	0.796875	0.539062	0.1875	0.351562	4.16165	6.3055	15.0534	9.67825	3.33944	3.54744	5.21875	2.26562	5.05207	5.06791	0.546875	0.359375	0.671875	0.445312	4.03112	5.75409	5.36539	9.51132	2.44144	3.56353	1.07812	0.539062	3.21027	3.05843	3.21027	3.05843	1.01562	0.71875
4.90625	2.76562	3.98494	4.03831	0.859375	0.460938	0.234375	0.476562	3.64988	7.15214	11.3305	6.71246	3.20045	3.38317	5.48438	2.42969	4.6586	4.52676	1.04688	0.335938	0.71875	0.429688	2.71877	4.91767	5.39854	9.65324	2.88556	3.32406	1.03125	0.429688	3.13978	2.87634	3.13978	2.87634	0.984375	0.539062
5.125	2.71875	3.99839	4.05811	0.75	0.507812	0.265625	0.40625	4.10751	6.9304	8.55466	7.33044	3.15213	3.7815	5.64062	2.47656	4.57456	4.46339	0.28125	0.28125	0.8125	0.40625	4.57946	5.63435	4.37041	9.61117	1.53348	3.10513	1.07812	0.554688	3.12626	3.15855	3.12626	3.15855	0.9375	0.25
5.07812	2.70312	3.72456	4.01866	0.921875	0.484375	0.1875	0.351562	3.30064	6.28644	8.36573	8.43702	3.17104	3.27755	5.75	2.96094	4.36027	4.48401	0.65625	0.429688	0.734375	0.359375	3.60693	3.98583	4.89966	9.84733	2.48571	1.85441	0.921875	0.421875	2.96773	2.85971	2.96773	2.85971	0.90625	0.609375
5.875	3.07031	3.71261	3.79308	0.78125	0.507812	0.46875	0.609375	3.88077	6.14445	5.53248	3.07344	3.07023	3.33271	5.625	2.47656	4.00192	4.15636	1.03125	0.28125	0.703125	0.367188	2.3683	4.86981	3.98501	9.24537	2.68751	2.91045	0.953125	0.421875	2.82628	2.75086	2.82628	2.75086
